# Supplementary material for: New insights into metabolic dysfunction-associated steatotic liver disease and oxidative balance score
Source: Front Nutr. 2024 Jan 5;10:1320238. doi: 10.3389/fnut.2023.1320238 (PMC10796785; doi:10.3389/fnut.2023.1320238)
Supplement: Supplementary file 1 [file Data_Sheet_1.xlsx]

## Sheet: S1
Weighted characteristics of the study population
Characteristic	Total	Normal	MASLD1	MASH	p-value
N	2854	1560	783	511
Age (years)	46±1	43±1	53±1	47±1	<0.001
Gender (%)					<0.001
Male	51.61	47.84	45.41	72.42
Female	48.39	52.16	54.59	27.58
Race (%)					<0.001
Mexican American	9.15	6.58	11.56	14.05
Other Hispanic	6.82	7.06	5.89	7.38
Non-Hispanic White	62.49	63.88	62.36	58.17
Non-Hispanic Black	10.62	12.24	9.54	6.91
Others	10.92	10.24	10.65	13.49
Education level(%)					0.4011
＜high school	9.11	8.31	10.19	10.17
High school graduate/GED or equivalent	26.92	25.54	29.32	27.98
College graduate or above	63.98	66.14	60.49	61.85
Economic Status(%)					0.2688
Low(PIR≤1)	12.01	12.43	12.95	9.31
Middle(1<PIR<4)	48.31	46.33	47.94	55.34
High(PIR≥4)	39.68	41.24	39.11	35.35
Diabetes (%)					<0.001
Yes	11.77	4.38	22.88	20.08
No	88.23	95.62	77.12	79.92
Hypertension (%)					<0.001
Yes	47.73	37.03	59.61	65.61
No	52.27	62.97	40.39	34.39
History of cancer (%)					0.0223
Yes	8.99	7.61	12.43	8.64
No	91.01	92.39	87.57	91.36
Smoking status (%)					0.0249
Current	16.94	18.57	15.94	13.07
Former	23.62	21.06	25.92	28.63
Never	59.44	60.37	58.14	58.30
NSAID use					<0.001
Never	83.35	88.87	73.23	79.71
Regular	16.65	11.13	26.77	20.29
BMI(kg/m2)	29.1±0.3	26.2±0.3	32.5±0.4	33.7±0.4	<0.001
Waist circumference (cm)	99.1±0.7	91.2±0.7	108.0±0.9	111.8±1.0	<0.001
Physical activity (Met.h/wk)	1377±54	1423±64	1246±79	1411±118	0.1789
OBS	30.10±0.33	31.03±0.44	28.60±0.32	29.19±0.34	<0.001
OBS					<0.001
Q1	20.87	16.32	30.70	21.80
Q2	26.54	24.89	25.77	32.96
Q3	23.76	24.46	22.92	22.68
Q4	28.83	34.33	20.62	22.56
Laboratory features
ALT (U/L)	23±1	20±1	17±0	40±1	<0.001
AST (U/L)	22±0	22±1	17±0	30±1	<0.001
GGT(IU/L)	27±1	23±1	24±1	45±2	<0.001
Total Bilirubin (mg/dL)	0.5±0.0	0.5±0.0	0.4±0.0	0.5±0.0	<0.001
Albumin (g/dL)	4.14±0.01	4.16±0.02	4.05±0.02	4.17±0.02	<0.001
HSCRP (mg/L)	3.58±0.23	2.82±0.35	4.61±0.39	4.53±0.24	0.0024
Cholesterol(mg/dL)	190±2	187±1	194±3	192±3	0.0796
