# Supplementary material for: New insights into metabolic dysfunction-associated steatotic liver disease and oxidative balance score
Source: Front Nutr. 2024 Jan 5;10:1320238. doi: 10.3389/fnut.2023.1320238 (PMC10796785; doi:10.3389/fnut.2023.1320238)
Supplement: Supplementary file 2 [file Data_Sheet_2.xlsx]

## Sheet: S2
Weighted characteristics of the study population
Characteristic	Total	Normal	clinically significant fibrosis	advanced fibrosis	p-value
N	2854	2638	152	64
Age (years)	46±1	43±1	51±3	52±3	0.0497
Gender (%)					0.0416
Male	51.61	47.84	67.29	62.18
Female	48.39	52.16	32.71	37.82
Race (%)					0.2258
Mexican American	9.15	6.58	11.16	5.91
Other Hispanic	6.82	7.06	8.24	7.43
Non-Hispanic White	62.49	63.88	59.08	76.14
Non-Hispanic Black	10.62	12.24	12.06	2.17
Others	10.92	10.24	9.46	8.35
Education level(%)					0.0023
＜high school	9.11	8.31	11.30	10.80
High school graduate/GED or equivalent	26.92	25.54	43.21	51.47
College graduate or above	63.98	66.14	45.49	37.73
Economic Status(%)					0.0328
Low(PIR≤1)	12.01	12.43	20.64	4.86
Middle(1<PIR<4)	48.31	46.33	52.25	66.18
High(PIR≥4)	39.68	41.24	27.11	28.96
Diabetes (%)					<0.001
Yes	11.77	4.38	29.80	36.03
No	88.23	95.62	70.20	63.97
Hypertension (%)					<0.001
Yes	47.73	37.03	74.88	71.61
No	52.27	62.97	25.12	28.39
History of cancer (%)					0.7002
Yes	8.99	7.61	10.47	6.54
No	91.01	92.39	89.53	93.46
Smoking status (%)					0.6322
Current	16.94	18.57	14.68	24.59
Former	23.62	21.06	32.54	22.81
Never	59.44	60.37	52.79	52.60
NSAID use					0.0448
Never	83.35	88.87	75.36	72.70
Regular	16.65	11.13	24.64	27.30
BMI(kg/m2)	29.1±0.3	26.2±0.3	36.8±0.5	36.4±3.0	<0.001
Waist circumference (cm)	99.1±0.7	91.2±0.7	118.6±1.3	118.0±6.8	<0.001
Physical activity (Met.h/wk)	1377±54	1423±64	1558±268	1117±153	0.195
OBS	30.10±0.33	31.03±0.44	28.61±0.78	28.59±1.02	0.2373
OBS					0.0946
Q1	20.87	16.32	29.66	21.69
Q2	26.54	24.89	27.74	45.31
Q3	23.76	24.46	20.76	11.05
Q4	28.83	34.33	21.84	21.95
Laboratory features
ALT (U/L)	23±1	20±1	34±2	47±11	<0.001
AST (U/L)	22±0	22±1	28±2	42±10	0.008
GGT(IU/L)	27±1	23±1	51±4	58±9	<0.001
Total Bilirubin (mg/dL)	0.5±0.0	0.5±0.0	0.5±0.0	0.6±0.0	0.1643
Albumin (g/dL)	4.14±0.01	4.16±0.02	4.08±0.06	3.99±0.09	0.1271
HSCRP (mg/L)	3.58±0.23	2.82±0.35	5.88±0.68	5.07±0.98	0.0034
Cholesterol(mg/dL)	190±2	187±1	185±4	180±9	0.2323
