# Supplementary material for: New insights into metabolic dysfunction-associated steatotic liver disease and oxidative balance score
Source: Front Nutr. 2024 Jan 5;10:1320238. doi: 10.3389/fnut.2023.1320238 (PMC10796785; doi:10.3389/fnut.2023.1320238)
Supplement: Supplementary file 3 [file Data_Sheet_3.xlsx]

## Sheet: S3
Association of the OBS with fibrosis.
OBS	OR (95% CI); p-value
	Crude model		Model 1		Model 2
Clinically significant fibrosis
Continuous	1.05(0.99,1.10)	0.0992	1.07(1.01,1.12)	0.0402	1.03(0.96,1.10)	0.2604
Q1	1.00 (ref)		1.00 (ref)		1.00 (ref)
Q2	0.95(0.46,1.96)	0.8947	1.08(0.48,2.43)	0.8354	0.79(0.19,3.25)	0.5239
Q3	1.86(0.76,4.59)	0.2018	2.27(0.78,6.58)	0.1087	1.43(0.23,8.99)	0.4613
Q4	1.72(0.80,3.68)	0.1881	2.25(0.93,5.44)	0.0631	1.36(0.29,6.40)	0.4528
Advanced fibrosis
Continuous	1.05(0.98,1.11)	0.167	1.06(1.00,1.13)	0.0897	1.01(0.93,1.10)	0.6582
Q1	1.00 (ref)		1.00 (ref)		1.00 (ref)
Q2	0.60(0.22,1.59)	0.324	0.69(0.26,1.80)	0.4664	0.42(0.06,2.80)	0.1439
Q3	2.27(0.60,8.54)	0.249	2.75(0.75,10.07)	0.1616	1.43(0.11,18.28)	0.585
Q4	1.37(0.54,3.51)	0.5186	1.75(0.69,4.44)	0.2694	0.83(0.11,6.24)	0.712
Model 1: adjusted for age, gender, race
Model 2: Model 1+ education level, diabetes, hypertension, cancer history and serum albumin
