# Supplementary material for: New insights into metabolic dysfunction-associated steatotic liver disease and oxidative balance score
Source: Front Nutr. 2024 Jan 5;10:1320238. doi: 10.3389/fnut.2023.1320238 (PMC10796785; doi:10.3389/fnut.2023.1320238)
Supplement: Supplementary file 4 [file Data_Sheet_4.xlsx]

## Sheet: S4
Associations of OBS with all-cause mortality
OBS	HR (95% CI); p-value
	Crude model		Model 1		Model 2
Q1	1.00 (ref)		1.00 (ref)		1.00 (ref)
Q2	0.98(0.41,2.39)	0.9726	0.7(0.29,1.68)	0.4218	0.88(0.32,2.41)	0.8086
Q3	1.95(0.56,6.72)	0.2911	1.23(0.40,3.82)	0.7173	1.67(0.51,5.46)	0.394
Q4	0.31(0.08,1.20)	0.0903	0.18(0.06,0.59)	0.0042	0.16(0.03,0.85)	0.0317
Model 1: adjusted for fibrosis status
Model 2: adjusted for age, gender, race and fibrosis status
Model 3: Model 2+ education level, diabetes, hypertension, cancer history, serum albumin and fibrosis status
